# Supplementary material for: The BAF53A-BACH1-GCLM axis regulates glutathione metabolism and enhances ferroptosis resistance in esophageal squamous cell carcinoma
Source: PeerJ. 2025 Oct 3;13:e20156. doi: 10.7717/peerj.20156 (PMC12499559; doi:10.7717/peerj.20156)
Supplement: Supplemental Information 1 [file peerj-13-20156-s001.zip]

Archive with 26 entries (19 files):
- 6B-2/
- 6B-2/ACTB.tif
- 6B-2/GCLM.tif
- 1D/
- 1D/ACTB.tif
- 1D/BAF53A.tif
- 4B/
- 4B/ACTB.tif
- 4B/GCLM.tif
- 4F/
- 4F/ACTB.tif
- 4F/BACH1.tif
- 4F/GCLM.tif
- 4I-1/
- 4I-1/BACH1-1.tif
- 4I-1/BACH1-2.tif
- 4I-1/BAF53A-1.tif
- 4I-1/BAF53A-2.tif
- 4I-2/
- 4I-2/BACH1-1.tif
- 4I-2/BACH1-2.tif
- 4I-2/BAF53A-1.tif
- 4I-2/BAF53A-2.tif
- 6B-1/
- 6B-1/ACTB.tif
- 6B-1/GCLM.tif
