# Supplementary material for: The BAF53A-BACH1-GCLM axis regulates glutathione metabolism and enhances ferroptosis resistance in esophageal squamous cell carcinoma
Source: PeerJ. 2025 Oct 3;13:e20156. doi: 10.7717/peerj.20156 (PMC12499559; doi:10.7717/peerj.20156)
Supplement: Supplemental Information 2 [file peerj-13-20156-s002.zip]

Archive with 67 entries (66 files):
- raw data/
- raw data/1A.txt
- raw data/1C.txt
- raw data/1D.txt
- raw data/1E1.txt
- raw data/1E2.txt
- raw data/1F.txt
- raw data/1G1.txt
- raw data/1G2.txt
- raw data/1H.txt
- raw data/1I.txt
- raw data/1J.txt
- raw data/2A1.txt
- raw data/2A2.txt
- raw data/2C.txt
- raw data/2D.txt
- raw data/2E.txt
- raw data/2F.txt
- raw data/2F2.txt
- raw data/2G.txt
- raw data/3A1.txt
- raw data/3A2.txt
- raw data/3B1.txt
- raw data/3B2.txt
- raw data/3C1.txt
- raw data/3C2.txt
- raw data/3D1.txt
- raw data/3D2.txt
- raw data/3E1.txt
- raw data/3E2.txt
- raw data/3F1.txt
- raw data/3F2.txt
- raw data/3G1.txt
- raw data/3G2.txt
- raw data/3H.txt
- raw data/4A.txt
- raw data/4B.txt
- raw data/4E1.txt
- raw data/4E2.txt
- raw data/4F1.txt
- raw data/4F2.txt
- raw data/4G1.txt
- raw data/4G2.txt
- raw data/4H1.txt
- raw data/4H2.txt
- raw data/5A1.txt
- raw data/5A2.txt
- raw data/5B.txt
- raw data/5C.txt
- raw data/5D.txt
- raw data/5E.txt
- raw data/5F.txt
- raw data/5G1.txt
- raw data/5G2.txt
- raw data/5H1.txt
- raw data/5H2.txt
- raw data/5I1.txt
- raw data/5I2.txt
- raw data/6A.txt
- raw data/6B.txt
- raw data/6C1.txt
- raw data/6C2.txt
- raw data/6D.txt
- raw data/6E.txt
- raw data/6F.txt
- raw data/6G.txt
- raw data/6H.txt
