# Supplementary material for: The BAF53A-BACH1-GCLM axis regulates glutathione metabolism and enhances ferroptosis resistance in esophageal squamous cell carcinoma
Source: PeerJ. 2025 Oct 3;13:e20156. doi: 10.7717/peerj.20156 (PMC12499559; doi:10.7717/peerj.20156)
Supplement: Supplemental Information 2 [file peerj-13-20156-s002.zip › raw data/1A.txt]

Adjacent	ESCC
8.5986	10.1735
8.3509	10.7211
8.72472	10.2436
8.80501	10.8169
8.58051	8.85817
8.10113	9.00415
8.463	9.62646
8.67561	10.249
8.30245	9.33877
8.73212	10.3705
8.63575	9.68862
8.84956	10.2253
8.20315	10.074
8.49501	9.73023
8.58983	10.1447
8.21858	10.1044
8.28856	10.3315
