# Supplementary material for: The BAF53A-BACH1-GCLM axis regulates glutathione metabolism and enhances ferroptosis resistance in esophageal squamous cell carcinoma
Source: PeerJ. 2025 Oct 3;13:e20156. doi: 10.7717/peerj.20156 (PMC12499559; doi:10.7717/peerj.20156)
Supplement: Supplemental Information 2 [file peerj-13-20156-s002.zip › raw data/1D.txt]

	Scr	Scr	Scr	kd1	kd1	kd1	kd2	kd2	kd2
K450	0.701	0.774	0.767	0.217	0.213	0.22	0.115	0.1	0.103
K150	0.87	0.903	0.875	0.188	0.184	0.189	0.099	0.102	0.089
