# Supplementary material for: The BAF53A-BACH1-GCLM axis regulates glutathione metabolism and enhances ferroptosis resistance in esophageal squamous cell carcinoma
Source: PeerJ. 2025 Oct 3;13:e20156. doi: 10.7717/peerj.20156 (PMC12499559; doi:10.7717/peerj.20156)
Supplement: Supplemental Information 2 [file peerj-13-20156-s002.zip › raw data/1E1.txt]

	Scr	Scr	Scr	kd1	kd1	kd1	kd2	kd2	kd2
0	0.225	0.191	0.183	0.183	0.242	0.152	0.182	0.191	0.211
12	0.554	0.603	0.562	0.42	0.425	0.409	0.45	0.42	0.495
24	1.435	1.602	1.476	0.916	0.809	0.783	0.865	0.911	0.885
72	4.982	4.006	5.25	1.504	1.202	1.337	2.039	1.775	1.695
