# Supplementary material for: The BAF53A-BACH1-GCLM axis regulates glutathione metabolism and enhances ferroptosis resistance in esophageal squamous cell carcinoma
Source: PeerJ. 2025 Oct 3;13:e20156. doi: 10.7717/peerj.20156 (PMC12499559; doi:10.7717/peerj.20156)
Supplement: Supplemental Information 2 [file peerj-13-20156-s002.zip › raw data/1G1.txt]

	Scr	Scr	Scr	Scr	Scr	Scr	kd1	kd1	kd1	kd1	kd1	kd1	kd2	kd2	kd2	kd2	kd2	kd2
5	49.639	54.843	58.674	47.924	54.446	50.775	38.722	38.285	37.469	37.68	38.552	38.498	49.699	43.446	41.623	48.934	41.873	53.946
10	126.789	77.314	134.96	130.091	135.88	116.452	89.945	78.508	78.781	89.04	90.287	97.698	87.687	99.01	97.679	107.638	99.679	99.81
15	304.436	280.144	296.394	296.394	260.862	235.814	137.583	163.937	163.937	158.023	152.985	156.708	114.141	129.977	148.876	148.468	162.134	150.286
20	454.808	484.236	493.193	456.088	549.49	565.182	221.76	245.928	193.816	240.138	230.32	242.907	178.124	218.013	202.783	218.013	223.09	223.878
