# Supplementary material for: The BAF53A-BACH1-GCLM axis regulates glutathione metabolism and enhances ferroptosis resistance in esophageal squamous cell carcinoma
Source: PeerJ. 2025 Oct 3;13:e20156. doi: 10.7717/peerj.20156 (PMC12499559; doi:10.7717/peerj.20156)
Supplement: Supplemental Information 2 [file peerj-13-20156-s002.zip › raw data/1G2.txt]

	Scr	Scr	Scr	Scr	Scr	Scr	kd1	kd1	kd1	kd1	kd1	kd1	kd2	kd2	kd2	kd2	kd2	kd2
5	57.879	57.795	57.733	55.086	57.636	57.848	44.013	39.495	34.208	37.801	39.782	42.544	42.005	43.491	43.497	62.85	42.093	42.389
10	129.594	121.468	147.07	138.101	140.688	127.227	110.23	117.55	76.834	117.29	116.063	107.721	105.024	130.242	86.933	110.607	119.575	98.558
15	332.219	293.33	312.714	316.044	312.714	317.96	181.548	192.007	155.658	183.989	163.02	172.672	163.605	175.833	179.979	154.331	216.988	163.866
20	608.803	656.85	568.81	537.007	568.81	558.488	263.433	267.288	328.125	267.288	255.722	253.436	266.015	256.431	251.569	260.046	314.424	327.371
