# Supplementary material for: The BAF53A-BACH1-GCLM axis regulates glutathione metabolism and enhances ferroptosis resistance in esophageal squamous cell carcinoma
Source: PeerJ. 2025 Oct 3;13:e20156. doi: 10.7717/peerj.20156 (PMC12499559; doi:10.7717/peerj.20156)
Supplement: Supplemental Information 2 [file peerj-13-20156-s002.zip › raw data/1H.txt]

	Scr	Scr	Scr	Scr	Scr	Scr	kd1	kd1	kd1	kd1	kd1	kd1	kd2	kd2	kd2	kd2	kd2	kd2
K450	471.932	500.741	617.569	538.484	527.827	471.932	192.843	178.62	198.47	192.722	190.725	188.75	210.832	207.414	171.927	176.492	186.643	182.718
K150	638.924	600.217	614.825	641.093	629.709	663.248	206.643	222.431	189.566	182.974	188.846	179.019	249.352	181.804	181.22	225.21	230.34	207.729
