# Supplementary material for: The BAF53A-BACH1-GCLM axis regulates glutathione metabolism and enhances ferroptosis resistance in esophageal squamous cell carcinoma
Source: PeerJ. 2025 Oct 3;13:e20156. doi: 10.7717/peerj.20156 (PMC12499559; doi:10.7717/peerj.20156)
Supplement: Supplemental Information 2 [file peerj-13-20156-s002.zip › raw data/1I.txt]

	Scr	Scr	Scr	Scr	Scr	Scr	kd1	kd1	kd1	kd1	kd1	kd1	kd2	kd2	kd2	kd2	kd2	kd2
K450	44.369	54.659	45.164	44.587	46.676	53.846	16.09	15.64	10.165	13.257	13.257	15.6	21.735	20.59	20.169	20.38	20.674	16.112
K150	60.19	56.649	69.437	65.618	46.505	50.086	18.764	19.125	18.952	21.751	18.952	23.864	27.39	35.685	32.928	27.476	35.78	35.78
