# Supplementary material for: The BAF53A-BACH1-GCLM axis regulates glutathione metabolism and enhances ferroptosis resistance in esophageal squamous cell carcinoma
Source: PeerJ. 2025 Oct 3;13:e20156. doi: 10.7717/peerj.20156 (PMC12499559; doi:10.7717/peerj.20156)
Supplement: Supplemental Information 2 [file peerj-13-20156-s002.zip › raw data/1J.txt]

	Scr	Scr	Scr	Scr	Scr	Scr	kd1	kd1	kd1	kd1	kd1	kd1	kd2	kd2	kd2	kd2	kd2	kd2
K450	75.061	75.506	80.831	81.633	66.463	86.808	17.496	31.547	29.72	29.808	31.18	31.09	45.252	42.514	41.193	43.96	40.591	41.648
K150	78.301	93.752	98.328	81.747	87.965	88.123	33.574	33.383	34.485	54.764	34.841	33.31	36.796	38.496	47.071	46.949	45.236	31.942
