# Supplementary material for: The BAF53A-BACH1-GCLM axis regulates glutathione metabolism and enhances ferroptosis resistance in esophageal squamous cell carcinoma
Source: PeerJ. 2025 Oct 3;13:e20156. doi: 10.7717/peerj.20156 (PMC12499559; doi:10.7717/peerj.20156)
Supplement: Supplemental Information 2 [file peerj-13-20156-s002.zip › raw data/2A1.txt]

	Scr	Scr	Scr	kd1	kd1	kd1	kd2	kd2	kd2
GCLM	1	0.791	1.074	0.275	0.31	0.288	0.253	0.247	0.266
GCLC	1	1.1	1.24	0.527	0.497	0.52	0.281	0.5	0.499
GPX2	1	1.016	1.059	0.406	0.426	0.434	0.365	0.336	0.418
GSS	1	0.874	1.008	0.648	0.572	0.601	0.725	0.649	0.554
GLS	0.939	0.942	0.965	0.384	0.371	0.375	0.414	0.375	0.385
GPX4	0.999	0.787	1.072	0.899	0.854	0.751	0.814	0.792	0.691
SLC7A11	1	0.83	0.885	0.498	0.442	0.628	0.536	0.475	0.479
SLC1A5	1	1.045	0.965	0.551	0.457	0.659	0.461	0.49	0.596
