# Supplementary material for: The BAF53A-BACH1-GCLM axis regulates glutathione metabolism and enhances ferroptosis resistance in esophageal squamous cell carcinoma
Source: PeerJ. 2025 Oct 3;13:e20156. doi: 10.7717/peerj.20156 (PMC12499559; doi:10.7717/peerj.20156)
Supplement: Supplemental Information 2 [file peerj-13-20156-s002.zip › raw data/2A2.txt]

	Scr	Scr	Scr	kd1	kd1	kd1	kd2	kd2	kd2
GCLM	0.936	1.097	1.114	0.164	0.15	0.172	0.191	0.215	0.213
GCLC	1.035	0.824	0.604	0.42	0.438	0.45	0.42	0.407	0.412
GPX2	1.025	0.858	0.969	0.345	0.357	0.334	0.49	0.412	0.452
GSS	0.996	0.826	0.959	0.465	0.634	0.569	0.578	0.825	0.664
GLS	0.945	0.901	0.892	0.379	0.377	0.373	0.436	0.364	0.387
GPX4	1.113	1.079	0.944	0.548	0.652	0.493	0.558	0.636	0.566
SLC7A11	0.851	0.901	1.186	0.864	0.925	0.804	0.591	0.433	0.556
SLC1A5	1.076	1.234	0.978	0.438	0.447	0.458	0.492	0.488	0.55
