# Supplementary material for: The BAF53A-BACH1-GCLM axis regulates glutathione metabolism and enhances ferroptosis resistance in esophageal squamous cell carcinoma
Source: PeerJ. 2025 Oct 3;13:e20156. doi: 10.7717/peerj.20156 (PMC12499559; doi:10.7717/peerj.20156)
Supplement: Supplemental Information 2 [file peerj-13-20156-s002.zip › raw data/2C.txt]

	Scr	Scr	Scr	kd1	kd1	kd1	kd2	kd2	kd2
K450	1.069	0.918	1.06	0.531	0.523	0.362	0.423	0.35	0.313
K150	1.168	1.019	0.993	0.578	0.573	0.564	0.438	0.462	0.536
