# Supplementary material for: The BAF53A-BACH1-GCLM axis regulates glutathione metabolism and enhances ferroptosis resistance in esophageal squamous cell carcinoma
Source: PeerJ. 2025 Oct 3;13:e20156. doi: 10.7717/peerj.20156 (PMC12499559; doi:10.7717/peerj.20156)
Supplement: Supplemental Information 2 [file peerj-13-20156-s002.zip › raw data/2D.txt]

	Scr	Scr	Scr	kd1	kd1	kd1	kd2	kd2	kd2
K450	0.965	1.111	0.95	0.335	0.32	0.31	0.414	0.409	0.409
K150	1.061	0.848	0.908	0.359	0.385	0.404	0.509	0.511	0.432
