# Supplementary material for: The BAF53A-BACH1-GCLM axis regulates glutathione metabolism and enhances ferroptosis resistance in esophageal squamous cell carcinoma
Source: PeerJ. 2025 Oct 3;13:e20156. doi: 10.7717/peerj.20156 (PMC12499559; doi:10.7717/peerj.20156)
Supplement: Supplemental Information 2 [file peerj-13-20156-s002.zip › raw data/2E.txt]

	Scr	Scr	Scr	kd1	kd1	kd1	kd2	kd2	kd2
K450	10.725	8.376	12.004	21.005	20.82	17.78	35.28	31.783	37.758
K150	16.136	14.003	11.577	23.923	22.489	23.981	39.801	36.618	29.15
K450	30.147	29.622	31.275	51.98	40.51	53.275	50.769	55.12	61.367
K150	25.609	22.428	21.568	37.965	38.371	36.518	56.147	47.176	50.249
