# Supplementary material for: The BAF53A-BACH1-GCLM axis regulates glutathione metabolism and enhances ferroptosis resistance in esophageal squamous cell carcinoma
Source: PeerJ. 2025 Oct 3;13:e20156. doi: 10.7717/peerj.20156 (PMC12499559; doi:10.7717/peerj.20156)
Supplement: Supplemental Information 2 [file peerj-13-20156-s002.zip › raw data/2F.txt]

	kd + dmso	kd + dmso	kd + dmso	kd + NAC	kd + NAC	kd + NAC
0	0.193	0.2	0.212	0.187	0.193	0.192
12	0.469	0.412	0.462	0.722	0.638	0.7
24	0.916	0.845	1.006	1.222	1.273	1.122
72	1.721	1.649	1.379	2.65	2.46	2.443
