# Supplementary material for: The BAF53A-BACH1-GCLM axis regulates glutathione metabolism and enhances ferroptosis resistance in esophageal squamous cell carcinoma
Source: PeerJ. 2025 Oct 3;13:e20156. doi: 10.7717/peerj.20156 (PMC12499559; doi:10.7717/peerj.20156)
Supplement: Supplemental Information 2 [file peerj-13-20156-s002.zip › raw data/2F2.txt]

	kd + dmso	kd + dmso	kd + dmso	kd + NAC	kd + NAC	kd + NAC
0	0.199	0.216	0.189	0.192	0.187	0.191
12	0.43	0.219	0.397	0.718	0.464	0.59
24	0.823	0.81	0.646	1.176	1.053	1.282
72	1.255	0.988	1.277	2.048	1.986	2.173
