# Supplementary material for: The BAF53A-BACH1-GCLM axis regulates glutathione metabolism and enhances ferroptosis resistance in esophageal squamous cell carcinoma
Source: PeerJ. 2025 Oct 3;13:e20156. doi: 10.7717/peerj.20156 (PMC12499559; doi:10.7717/peerj.20156)
Supplement: Supplemental Information 2 [file peerj-13-20156-s002.zip › raw data/2G.txt]

	kd + dmso	kd + dmso	kd + dmso	kd + NAC	kd + NAC	kd + NAC
K450	21.113	17.014	21.612	62.962	64.27	61.93
K150	34.542	34.493	28.501	71.888	75.304	61.681
