# Supplementary material for: The BAF53A-BACH1-GCLM axis regulates glutathione metabolism and enhances ferroptosis resistance in esophageal squamous cell carcinoma
Source: PeerJ. 2025 Oct 3;13:e20156. doi: 10.7717/peerj.20156 (PMC12499559; doi:10.7717/peerj.20156)
Supplement: Supplemental Information 2 [file peerj-13-20156-s002.zip › raw data/3A1.txt]

	dmso	dmso	dmso	Fer-1	Fer-1	Fer-1	necrostatin-1	necrostatin-1	necrostatin-1	ZVAD-FMK	ZVAD-FMK	ZVAD-FMK	Chloroquine	Chloroquine	Chloroquine
Scr	1.05	0.993	0.942	0.979	0.994	1.01	0.988	1.028	1.004	1.119	1.119	0.961	0.892	0.95	0.869
kd1	0.219	0.226	0.162	0.769	0.75	0.758	0.251	0.328	0.142	0.317	0.448	0.462	0.281	0.286	0.285
kd2	0.317	0.328	0.272	0.869	0.828	0.816	0.316	0.328	0.314	0.4	0.544	0.433	0.365	0.365	0.379
