# Supplementary material for: The BAF53A-BACH1-GCLM axis regulates glutathione metabolism and enhances ferroptosis resistance in esophageal squamous cell carcinoma
Source: PeerJ. 2025 Oct 3;13:e20156. doi: 10.7717/peerj.20156 (PMC12499559; doi:10.7717/peerj.20156)
Supplement: Supplemental Information 2 [file peerj-13-20156-s002.zip › raw data/3B1.txt]

BSO (uM)	Scr	Scr	Scr	kd1	kd1	kd1	kd2	kd2	kd2
0	100	100	100	100	100	100	100	100	100
20	95.79	89.029	93.89	85.057	91	89.849	91.368	102.869	83.349
40	81.76	88.674	83.957	77.1	79.892	79.892	81.3	69.776	80.719
60	74.661	62.195	70.499	47.606	43.199	57.858	36.488	52.29	44.244
80	48.224	47.957	48.078	17.411	18.607	22.968	13.931	21.702	14.934
100	28.005	26.793	27.305	11.371	11.371	9.456	9.365	9.663	9.506
120	18.954	17.175	25.67	5.681	4.804	5.283	4.172	5.146	5.023
160	8.756	9.329	9.881	0	0	0	0	0	0
