# Supplementary material for: The BAF53A-BACH1-GCLM axis regulates glutathione metabolism and enhances ferroptosis resistance in esophageal squamous cell carcinoma
Source: PeerJ. 2025 Oct 3;13:e20156. doi: 10.7717/peerj.20156 (PMC12499559; doi:10.7717/peerj.20156)
Supplement: Supplemental Information 2 [file peerj-13-20156-s002.zip › raw data/3B2.txt]

BSO (uM)	Scr	Scr	Scr	kd1	kd1	kd1	kd2	kd2	kd2
0	100	100	100	100	100	100	100	100	100
20	102.011	91.634	105.749	77.085	72.417	97.249	94.298	85.493	84.904
40	81.987	93.318	95.757	78.87	78.274	79.87	74.18	65.571	78.625
60	85.1	83.746	66.204	50.559	50.863	45.695	53.692	27.184	54.774
80	60.705	73.111	62.326	35.757	46.504	28.615	28.792	28.792	31.849
100	42.81	40.254	40.606	18.2	19.156	17.667	18.518	18.518	19.18
120	23.213	23.11	21.333	9.995	8.986	11.258	11.341	9.377	8.761
160	9.999	10.714	9.819	0	0	0	0	0	0
