# Supplementary material for: The BAF53A-BACH1-GCLM axis regulates glutathione metabolism and enhances ferroptosis resistance in esophageal squamous cell carcinoma
Source: PeerJ. 2025 Oct 3;13:e20156. doi: 10.7717/peerj.20156 (PMC12499559; doi:10.7717/peerj.20156)
Supplement: Supplemental Information 2 [file peerj-13-20156-s002.zip › raw data/3C1.txt]

Erastin (uM)	Scr	Scr	Scr	kd1	kd1	kd1	kd2	kd2	kd2
0	100	100	100	100	100	100	100	100	100
20	76.12	63.931	92.174	40.601	40.584	39.727	37.452	39.208	30.605
40	46.87	56.07	46.173	24.994	22.327	23.416	12.365	13.38	12.565
60	30.895	24.749	22.507	6.525	7.537	8.605	4.061	3.391	4.493
80	9.057	7.764	10.257	0	0	0	0	0	0
