# Supplementary material for: The BAF53A-BACH1-GCLM axis regulates glutathione metabolism and enhances ferroptosis resistance in esophageal squamous cell carcinoma
Source: PeerJ. 2025 Oct 3;13:e20156. doi: 10.7717/peerj.20156 (PMC12499559; doi:10.7717/peerj.20156)
Supplement: Supplemental Information 2 [file peerj-13-20156-s002.zip › raw data/3C2.txt]

Erastin (uM)	Scr	Scr	Scr	kd1	kd1	kd1	kd2	kd2	kd2
0	0	100	100	100	100	100	100	100	100
20	81.47	64.151	72.174	47.214	37.467	42.214	42.942	46.446	47.147
40	26.046	45.47	45.14	21.535	12.497	12.346	16.07	18.787	20.257
60	33.523	25.881	31.217	9.695	9.207	10.604	10.167	9.802	9.554
80	24.042	19.748	14.575	0	0	0	0	0	0
