# Supplementary material for: The BAF53A-BACH1-GCLM axis regulates glutathione metabolism and enhances ferroptosis resistance in esophageal squamous cell carcinoma
Source: PeerJ. 2025 Oct 3;13:e20156. doi: 10.7717/peerj.20156 (PMC12499559; doi:10.7717/peerj.20156)
Supplement: Supplemental Information 2 [file peerj-13-20156-s002.zip › raw data/3D1.txt]

H2O2 (uM)	Scr	Scr	Scr	kd1	kd1	kd1	kd2	kd2	kd2
0	100	100	100	100	100	100	100	100	100
50	101.093	100.356	103.913	35.232	34.706	37.01	34.574	38.042	30.239
100	99.83	106.54	104.995	17.092	24.467	26.05	22.968	24.35	23.63
200	45.98	47.675	45.983	15.228	12.67	15.954	10.952	12.376	13.945
400	26.512	26.829	25.34	8.385	10.678	7.71	8.986	10.394	8.251
800	5.342	4.621	4.939	4.711	4.649	5.401	2.916	2.849	2.894
