# Supplementary material for: The BAF53A-BACH1-GCLM axis regulates glutathione metabolism and enhances ferroptosis resistance in esophageal squamous cell carcinoma
Source: PeerJ. 2025 Oct 3;13:e20156. doi: 10.7717/peerj.20156 (PMC12499559; doi:10.7717/peerj.20156)
Supplement: Supplemental Information 2 [file peerj-13-20156-s002.zip › raw data/3D2.txt]

H2O2 (uM)	Scr	Scr	Scr	kd1	kd1	kd1	kd2	kd2	kd2
0	100	100	100	100	100	100	100	100	100
50	95.551	89.738	81.62	39.364	43.117	48.484	43.692	31.026	39.252
100	79.567	92.796	91.782	26.15	16.647	26.718	29.509	27.893	27.77
200	41.562	39.438	37.593	9.686	10.13	10.708	13.257	11.53	12.244
400	21.568	17.944	15.126	4.566	5.342	6.17	7.166	7.383	6.629
800	7.523	7.709	7.74	2.714	2.729	2.886	4.15	4.003	2.795
