# Supplementary material for: The BAF53A-BACH1-GCLM axis regulates glutathione metabolism and enhances ferroptosis resistance in esophageal squamous cell carcinoma
Source: PeerJ. 2025 Oct 3;13:e20156. doi: 10.7717/peerj.20156 (PMC12499559; doi:10.7717/peerj.20156)
Supplement: Supplemental Information 2 [file peerj-13-20156-s002.zip › raw data/3E1.txt]

Doxorubixin (uM)	Scr	Scr	Scr	kd1	kd1	kd1	kd2	kd2	kd2
0	100	100	100	100	100	100	100	100	100
2	49.331	41.447	40.504	40.609	41.916	39.717	39.202	43.903	42.628
4	40.16	36.811	37.826	30.532	30.916	30.599	32.06	21.347	27.923
8	25.899	26.539	26.132	20.862	20.828	17.473	20.469	20.407	22.317
16	4.763	5.35	3.914	4.676	4.088	4.186	2.41	3.229	2.655
