# Supplementary material for: The BAF53A-BACH1-GCLM axis regulates glutathione metabolism and enhances ferroptosis resistance in esophageal squamous cell carcinoma
Source: PeerJ. 2025 Oct 3;13:e20156. doi: 10.7717/peerj.20156 (PMC12499559; doi:10.7717/peerj.20156)
Supplement: Supplemental Information 2 [file peerj-13-20156-s002.zip › raw data/3E2.txt]

Doxorubixin (uM)	Scr	Scr	Scr	kd1	kd1	kd1	kd2	kd2	kd2
0	100	100	100	100	100	100	100	100	100
2	40.407	43.078	46.939	40.646	42.903	30.562	50.91	37.034	44.454
4	35.48	35.596	35.596	33.751	17.622	23.572	29.783	32.415	27.567
8	25.563	23.462	30.765	16.857	18.751	13.01	17.993	6.984	12.806
16	11.435	14.172	8.094	4.671	5.674	4.979	4.411	5.329	3.979
