# Supplementary material for: The BAF53A-BACH1-GCLM axis regulates glutathione metabolism and enhances ferroptosis resistance in esophageal squamous cell carcinoma
Source: PeerJ. 2025 Oct 3;13:e20156. doi: 10.7717/peerj.20156 (PMC12499559; doi:10.7717/peerj.20156)
Supplement: Supplemental Information 2 [file peerj-13-20156-s002.zip › raw data/3F1.txt]

5-FU (uM)	Scr	Scr	Scr	kd1	kd1	kd1	kd2	kd2	kd2
0	100	100	100	100	100	100	100	100	100
5	101.495	93.676	111.86	82.444	83.186	85.446	96.375	72.027	86.152
10	89.46	67.316	45.413	61.516	66.303	71.781	77.87	78.88	73.731
20	41.998	40.584	34.125	43.487	33.003	40.126	35.211	32.808	45.168
50	9.905	8.74	12.1	4.533	5.655	4.898	5.216	6.126	4.237
