# Supplementary material for: The BAF53A-BACH1-GCLM axis regulates glutathione metabolism and enhances ferroptosis resistance in esophageal squamous cell carcinoma
Source: PeerJ. 2025 Oct 3;13:e20156. doi: 10.7717/peerj.20156 (PMC12499559; doi:10.7717/peerj.20156)
Supplement: Supplemental Information 2 [file peerj-13-20156-s002.zip › raw data/3F2.txt]

5-FU (uM)	Scr	Scr	Scr	kd1	kd1	kd1	kd2	kd2	kd2
0	100	100	100	100	100	100	100	100	100
5	94.759	89.121	82.385	86.878	90.766	82.063	84.583	89.747	94.922
10	83.823	88.12	85.598	81.918	80.339	71.96	84.016	50.992	88.367
20	41.681	41.778	49.398	36.971	30.182	33.521	37.346	36.206	32.515
50	10.093	9.668	11.054	9.206	9.293	8.682	10.663	7.942	10.252
