# Supplementary material for: The BAF53A-BACH1-GCLM axis regulates glutathione metabolism and enhances ferroptosis resistance in esophageal squamous cell carcinoma
Source: PeerJ. 2025 Oct 3;13:e20156. doi: 10.7717/peerj.20156 (PMC12499559; doi:10.7717/peerj.20156)
Supplement: Supplemental Information 2 [file peerj-13-20156-s002.zip › raw data/3G1.txt]

	dmso	dmso	dmso	Erastin	Erastin	Erastin	Erastin + Fer-1	Erastin + Fer-1	Erastin + Fer-1
Scr	5.305	4.405	4.904	39.544	36.865	36.999	23.871	24.593	25.106
kd1	35.015	43.46	26.831	73.575	65.687	66.093	53.836	58.39	41.425
kd2	31.835	37.559	33.056	79.75	36.495	73.812	46.144	43.236	53.939
