# Supplementary material for: The BAF53A-BACH1-GCLM axis regulates glutathione metabolism and enhances ferroptosis resistance in esophageal squamous cell carcinoma
Source: PeerJ. 2025 Oct 3;13:e20156. doi: 10.7717/peerj.20156 (PMC12499559; doi:10.7717/peerj.20156)
Supplement: Supplemental Information 2 [file peerj-13-20156-s002.zip › raw data/3G2.txt]

	dmso	dmso	dmso	Erastin	Erastin	Erastin	Erastin + Fer-1	Erastin + Fer-1	Erastin + Fer-1
Scr	6.921	6.25	5.882	45.885	36.776	39.426	25.57	30.538	27.312
kd1	31.435	40.292	48.886	52.475	84.115	83.16	62.568	51.836	64.797
kd2	42.411	40.524	42.567	76.764	77.537	76.861	68.933	72.798	61.359
