# Supplementary material for: The BAF53A-BACH1-GCLM axis regulates glutathione metabolism and enhances ferroptosis resistance in esophageal squamous cell carcinoma
Source: PeerJ. 2025 Oct 3;13:e20156. doi: 10.7717/peerj.20156 (PMC12499559; doi:10.7717/peerj.20156)
Supplement: Supplemental Information 2 [file peerj-13-20156-s002.zip › raw data/3H.txt]

	Scr	Scr	Scr	Scr	Scr	Scr	kd1	kd1	kd1	kd1	kd1	kd1	kd2	kd2	kd2	kd2	kd2	kd2
K450	18.331	16.149	17.952	15.097	11.144	17.263	39.7	38.237	37.59	39.16	36.792	34.757	30.262	36.256	30.262	36.581	30.234	33.754
K150	23.082	20.129	20.007	21.457	27.548	23.082	40.814	37.527	38.627	38.297	37.779	37.914	33.946	37.381	39.977	40.879	45.178	43.479
