# Supplementary material for: The BAF53A-BACH1-GCLM axis regulates glutathione metabolism and enhances ferroptosis resistance in esophageal squamous cell carcinoma
Source: PeerJ. 2025 Oct 3;13:e20156. doi: 10.7717/peerj.20156 (PMC12499559; doi:10.7717/peerj.20156)
Supplement: Supplemental Information 2 [file peerj-13-20156-s002.zip › raw data/4B.txt]

	Scr	Scr	Scr	kd1	kd1	kd1	kd2	kd2	kd2
K450	0.673	0.673	0.596	0.34	0.32	0.194	0.191	0.212	0.202
K150	0.586	0.694	0.562	0.329	0.335	0.326	0.276	0.358	0.328
