# Supplementary material for: The BAF53A-BACH1-GCLM axis regulates glutathione metabolism and enhances ferroptosis resistance in esophageal squamous cell carcinoma
Source: PeerJ. 2025 Oct 3;13:e20156. doi: 10.7717/peerj.20156 (PMC12499559; doi:10.7717/peerj.20156)
Supplement: Supplemental Information 2 [file peerj-13-20156-s002.zip › raw data/4E1.txt]

	Scr	Scr	Scr	BACH1-kd1	BACH1-kd1	BACH1-kd1	BACH1-kd2	BACH1-kd2	BACH1-kd2
K450	0.903	1.061	1.075	0.21	0.14	0.188	0.189	0.211	0.209
K150	1.174	1.037	0.988	0.145	0.144	0.144	0.095	0.113	0.097
