# Supplementary material for: The BAF53A-BACH1-GCLM axis regulates glutathione metabolism and enhances ferroptosis resistance in esophageal squamous cell carcinoma
Source: PeerJ. 2025 Oct 3;13:e20156. doi: 10.7717/peerj.20156 (PMC12499559; doi:10.7717/peerj.20156)
Supplement: Supplemental Information 2 [file peerj-13-20156-s002.zip › raw data/4G1.txt]

	BAF53A-kd	BAF53A-kd	BAF53A-kd	BAF53A-kd + BACH1-kd	BAF53A-kd + BACH1-kd	BAF53A-kd + BACH1-kd
BACH1	0.997	1.051	1.051	0.32	0.298	0.32
GCLM	1.188	0.903	1.063	0.951	0.798	0.995
