# Supplementary material for: The BAF53A-BACH1-GCLM axis regulates glutathione metabolism and enhances ferroptosis resistance in esophageal squamous cell carcinoma
Source: PeerJ. 2025 Oct 3;13:e20156. doi: 10.7717/peerj.20156 (PMC12499559; doi:10.7717/peerj.20156)
Supplement: Supplemental Information 2 [file peerj-13-20156-s002.zip › raw data/4H1.txt]

	BACH1-kd	BACH1-kd	BACH1-kd	BAF53A-kd + BACH1-kd	BAF53A-kd + BACH1-kd	BAF53A-kd + BACH1-kd
BAF53A	0.902	1.062	0.926	0.21	0.2	0.164
GCLM	1.087	1.049	0.807	1.033	1.074	1.057
