# Supplementary material for: The BAF53A-BACH1-GCLM axis regulates glutathione metabolism and enhances ferroptosis resistance in esophageal squamous cell carcinoma
Source: PeerJ. 2025 Oct 3;13:e20156. doi: 10.7717/peerj.20156 (PMC12499559; doi:10.7717/peerj.20156)
Supplement: Supplemental Information 2 [file peerj-13-20156-s002.zip › raw data/4H2.txt]

	BACH1-kd	BACH1-kd	BACH1-kd	BAF53A-kd + BACH1-kd	BAF53A-kd + BACH1-kd	BAF53A-kd + BACH1-kd
BAF53A	0.944	0.926	0.963	0.351	0.305	0.325
GCLM	0.9	0.958	0.909	1.053	1.136	0.831
