# Supplementary material for: The BAF53A-BACH1-GCLM axis regulates glutathione metabolism and enhances ferroptosis resistance in esophageal squamous cell carcinoma
Source: PeerJ. 2025 Oct 3;13:e20156. doi: 10.7717/peerj.20156 (PMC12499559; doi:10.7717/peerj.20156)
Supplement: Supplemental Information 2 [file peerj-13-20156-s002.zip › raw data/5A2.txt]

	Scr	Scr	Scr	BACH1-kd1	BACH1-kd1	BACH1-kd1	BACH1-kd2	BACH1-kd2	BACH1-kd2
0	0.222	0.194	0.193	0.176	0.199	0.168	0.191	0.222	0.192
12	0.804	0.674	0.762	0.544	0.441	0.459	0.627	0.467	0.492
24	1.763	1.598	1.911	1.046	0.637	1.096	0.922	0.908	0.917
72	3.671	5.029	4.873	2.028	2.042	1.528	1.76	1.672	2.097
