# Supplementary material for: The BAF53A-BACH1-GCLM axis regulates glutathione metabolism and enhances ferroptosis resistance in esophageal squamous cell carcinoma
Source: PeerJ. 2025 Oct 3;13:e20156. doi: 10.7717/peerj.20156 (PMC12499559; doi:10.7717/peerj.20156)
Supplement: Supplemental Information 2 [file peerj-13-20156-s002.zip › raw data/5D.txt]

	Scr	Scr	Scr	BACH1-kd1	BACH1-kd1	BACH1-kd1	BACH1-kd2	BACH1-kd2	BACH1-kd2
K450	1.132	0.992	0.865	0.429	0.53	0.53	0.675	0.542	0.578
K150	1.167	1.125	0.953	0.37	0.464	0.566	0.572	0.613	0.493
