# Supplementary material for: The BAF53A-BACH1-GCLM axis regulates glutathione metabolism and enhances ferroptosis resistance in esophageal squamous cell carcinoma
Source: PeerJ. 2025 Oct 3;13:e20156. doi: 10.7717/peerj.20156 (PMC12499559; doi:10.7717/peerj.20156)
Supplement: Supplemental Information 2 [file peerj-13-20156-s002.zip › raw data/5F.txt]

	Scr	Scr	Scr	BACH1-kd1	BACH1-kd1	BACH1-kd1	BACH1-kd2	BACH1-kd2	BACH1-kd2
K450	4.755	5.446	4.586	31.21	31.286	29.302	39.893	40.011	29.926
K150	4.138	4.313	3.967	25.71	25.985	25.816	35.405	24.42	32.609
