# Supplementary material for: The BAF53A-BACH1-GCLM axis regulates glutathione metabolism and enhances ferroptosis resistance in esophageal squamous cell carcinoma
Source: PeerJ. 2025 Oct 3;13:e20156. doi: 10.7717/peerj.20156 (PMC12499559; doi:10.7717/peerj.20156)
Supplement: Supplemental Information 2 [file peerj-13-20156-s002.zip › raw data/5G1.txt]

BSO (uM)	Scr	Scr	Scr	BACH1-kd1	BACH1-kd1	BACH1-kd1	BACH1-kd2	BACH1-kd2	BACH1-kd2
0	100	100	100	100	100	100	100	100	100
20	98.905	96.034	80.662	90.317	84.148	86.657	83.831	93.854	75.655
40	90.18	87.22	88.49	41.58	42.373	39.44	36.785	39.804	42.744
60	61.973	67.857	72.305	19.346	20.055	20.303	22.786	22.502	22.118
80	46.243	49.758	55.147	14.287	15.406	16.347	18.514	15.1	16.81
100	27.37	26.892	27.983	9.581	9.394	10.513	12.468	12.27	13.668
120	20.06	18.557	21.562	5.024	4.687	6.196	5.304	4.958	5.438
160	12.168	9.814	10.177	0	0	0	0	0	0
