# Supplementary material for: The BAF53A-BACH1-GCLM axis regulates glutathione metabolism and enhances ferroptosis resistance in esophageal squamous cell carcinoma
Source: PeerJ. 2025 Oct 3;13:e20156. doi: 10.7717/peerj.20156 (PMC12499559; doi:10.7717/peerj.20156)
Supplement: Supplemental Information 2 [file peerj-13-20156-s002.zip › raw data/5G2.txt]

BSO (uM)	Scr	Scr	Scr	BACH1-kd1	BACH1-kd1	BACH1-kd1	BACH1-kd2	BACH1-kd2	BACH1-kd2
0	100	100	100	100	100	100	100	100	100
20	99.582	89.509	107.617	90.107	88.791	100.963	80.278	81.893	76.982
40	89.878	93.657	81.604	53.75	51.421	35.296	43.553	41.565	47.903
60	78.032	77.491	88.171	30.572	31.256	27.037	40.746	24.406	33.121
80	43.364	60.932	43.364	18.724	21.343	20.565	25.005	23.584	23.714
100	49.865	52.656	41.804	9.253	9.612	10.258	18.035	12.395	12.435
120	27.326	24.022	22.174	6.215	5.023	4.682	7.394	10.123	6.775
160	8.869	12.664	9.181	0	0	0	0	0	0
