# Supplementary material for: The BAF53A-BACH1-GCLM axis regulates glutathione metabolism and enhances ferroptosis resistance in esophageal squamous cell carcinoma
Source: PeerJ. 2025 Oct 3;13:e20156. doi: 10.7717/peerj.20156 (PMC12499559; doi:10.7717/peerj.20156)
Supplement: Supplemental Information 2 [file peerj-13-20156-s002.zip › raw data/5H1.txt]

Erastin (uM)	Scr	Scr	Scr	BACH1-kd1	BACH1-kd1	BACH1-kd1	BACH1-kd2	BACH1-kd2	BACH1-kd2
0	100	100	100	100	100	100	100	100	100
20	78.99	72.829	80.089	38.096	38.275	38.597	39.306	44.9	36.666
40	44.706	56.4	48.13	17.032	19.092	19.901	22.24	20.587	19.877
60	15.324	17.54	15.124	5.844	4.399	4.744	4.331	5.202	5.211
80	8.169	8.628	10.218	0	0	0	0	0	0
