# Supplementary material for: The BAF53A-BACH1-GCLM axis regulates glutathione metabolism and enhances ferroptosis resistance in esophageal squamous cell carcinoma
Source: PeerJ. 2025 Oct 3;13:e20156. doi: 10.7717/peerj.20156 (PMC12499559; doi:10.7717/peerj.20156)
Supplement: Supplemental Information 2 [file peerj-13-20156-s002.zip › raw data/5H2.txt]

Erastin (uM)	Scr	Scr	Scr	BACH1-kd1	BACH1-kd1	BACH1-kd1	BACH1-kd2	BACH1-kd2	BACH1-kd2
0	100	100	100	100	100	100	100	100	100
20	87.07	81.314	86.161	52.282	55.451	51.867	42.55	42.625	56.905
40	50.165	40.353	45.586	21.554	25.93	22.828	21.465	16.554	23.418
60	19.486	26.597	17.38	9.947	6.717	9.129	10.083	9.232	8.799
80	9.847	8.966	9.275	0	0	0	2.82	3.194	2.672
