# Supplementary material for: The BAF53A-BACH1-GCLM axis regulates glutathione metabolism and enhances ferroptosis resistance in esophageal squamous cell carcinoma
Source: PeerJ. 2025 Oct 3;13:e20156. doi: 10.7717/peerj.20156 (PMC12499559; doi:10.7717/peerj.20156)
Supplement: Supplemental Information 2 [file peerj-13-20156-s002.zip › raw data/5I1.txt]

H2O2 (uM)	Scr	Scr	Scr	BACH1-kd1	BACH1-kd1	BACH1-kd1	BACH1-kd2	BACH1-kd2	BACH1-kd2
0	100	100	100	100	100	100	100	100	100
50	93.688	92.867	90.041	37.216	35.975	36.423	45.351	45.482	47.72
100	103.075	105.91	120.062	19.143	31.62	32.55	33.419	29.731	35.658
200	44.168	46.928	49.251	20.471	19.714	20.716	23.919	23.377	18.844
400	18.911	19.242	16.447	10.806	8.64	8.88	13.47	11.933	13.339
800	4.741	4.601	4.641	4.669	4.614	4.734	8.91	7.707	7.731
