# Supplementary material for: The BAF53A-BACH1-GCLM axis regulates glutathione metabolism and enhances ferroptosis resistance in esophageal squamous cell carcinoma
Source: PeerJ. 2025 Oct 3;13:e20156. doi: 10.7717/peerj.20156 (PMC12499559; doi:10.7717/peerj.20156)
Supplement: Supplemental Information 2 [file peerj-13-20156-s002.zip › raw data/5I2.txt]

H2O2 (uM)	Scr	Scr	Scr	BACH1-kd1	BACH1-kd1	BACH1-kd1	BACH1-kd2	BACH1-kd2	BACH1-kd2
0	100	100	100	100	100	100	100	100	100
50	94.309	124.793	103.822	43.579	40.256	40.511	44.9	48.352	48.72
100	98.84	99.205	102.36	31.805	28.197	31.2	29.133	28.183	31.46
200	47.589	40.721	38.827	16.977	17.257	22.186	19.809	20.477	19.343
400	27.901	32.2	32.2	9.436	7.559	10.386	9.585	8.817	10.496
800	4.759	4.84	4.84	4.814	4.853	4.704	0	0	0
