# Supplementary material for: The BAF53A-BACH1-GCLM axis regulates glutathione metabolism and enhances ferroptosis resistance in esophageal squamous cell carcinoma
Source: PeerJ. 2025 Oct 3;13:e20156. doi: 10.7717/peerj.20156 (PMC12499559; doi:10.7717/peerj.20156)
Supplement: Supplemental Information 2 [file peerj-13-20156-s002.zip › raw data/6A.txt]

	BAF53A-kd	BAF53A-kd	BAF53A-kd	BAF53A-kd + GCLM	BAF53A-kd + GCLM	BAF53A-kd + GCLM	BACH1-kd	BACH1-kd	BACH1-kd	BACH1-kd + GCLM	BACH1-kd + GCLM	BACH1-kd + GCLM
K450	1.037	1.207	1.006	7.85	6.75	6.83	1.014	1.038	1.073	5.883	8.899	7.656
K150	1.047	0.915	0.94	8.17	8.044	10.472	0.977	1.171	1.019	8.697	8.602	8.787
