# Supplementary material for: The BAF53A-BACH1-GCLM axis regulates glutathione metabolism and enhances ferroptosis resistance in esophageal squamous cell carcinoma
Source: PeerJ. 2025 Oct 3;13:e20156. doi: 10.7717/peerj.20156 (PMC12499559; doi:10.7717/peerj.20156)
Supplement: Supplemental Information 2 [file peerj-13-20156-s002.zip › raw data/6B.txt]

	BAF53A-kd	BAF53A-kd	BAF53A-kd	BAF53A-kd + GCLM	BAF53A-kd + GCLM	BAF53A-kd + GCLM	BACH1-kd	BACH1-kd	BACH1-kd	BACH1-kd + GCLM	BACH1-kd + GCLM	BACH1-kd + GCLM
K450	0.102	0.109	0.087	1.35	1.356	1.293	0.222	0.19	0.213	1.586	1.72	1.516
K150	0.19	0.195	0.271	1.548	1.404	1.209	0.303	0.317	0.262	1.627	2.019	2.009
