# Supplementary material for: The BAF53A-BACH1-GCLM axis regulates glutathione metabolism and enhances ferroptosis resistance in esophageal squamous cell carcinoma
Source: PeerJ. 2025 Oct 3;13:e20156. doi: 10.7717/peerj.20156 (PMC12499559; doi:10.7717/peerj.20156)
Supplement: Supplemental Information 2 [file peerj-13-20156-s002.zip › raw data/6C1.txt]

	BAF53A-kd	BAF53A-kd	BAF53A-kd	BAF53A-kd + GCLM	BAF53A-kd + GCLM	BAF53A-kd + GCLM	BACH1-kd	BACH1-kd	BACH1-kd	BACH1-kd + GCLM	BACH1-kd + GCLM	BACH1-kd + GCLM
0	0.2	0.2	0.212	0.211	0.211	0.216	0.187	0.193	0.188	0.182	0.19	0.186
12	0.429	0.43	0.44	0.323	0.522	0.55	0.37	0.467	0.355	0.539	0.53	0.706
24	0.752	0.826	0.857	1.341	1.266	1.025	0.696	0.764	0.917	1.605	1.827	1.532
72	1.212	1.273	1.151	2.027	1.997	2.386	1.12	1.407	1.179	2.466	2.938	3.006
