# Supplementary material for: The BAF53A-BACH1-GCLM axis regulates glutathione metabolism and enhances ferroptosis resistance in esophageal squamous cell carcinoma
Source: PeerJ. 2025 Oct 3;13:e20156. doi: 10.7717/peerj.20156 (PMC12499559; doi:10.7717/peerj.20156)
Supplement: Supplemental Information 2 [file peerj-13-20156-s002.zip › raw data/6C2.txt]

	BAF53A-kd	BAF53A-kd	BAF53A-kd	BAF53A-kd + GCLM	BAF53A-kd + GCLM	BAF53A-kd + GCLM	BACH1-kd	BACH1-kd	BACH1-kd	BACH1-kd + GCLM	BACH1-kd + GCLM	BACH1-kd + GCLM
0	0.214	0.182	0.184	0.216	0.221	0.221	0.193	0.193	0.186	0.189	0.187	0.184
12	0.47	0.47	0.46	0.62	0.608	0.531	0.547	0.619	0.455	0.702	0.766	0.586
24	0.356	0.905	1.047	1.261	1.607	2.102	1.097	0.834	0.767	1.849	1.883	1.419
72	1.514	1.232	1.694	3.384	3.201	2.63	1.568	2.132	1.486	3.639	2.729	2.744
