# Supplementary material for: The BAF53A-BACH1-GCLM axis regulates glutathione metabolism and enhances ferroptosis resistance in esophageal squamous cell carcinoma
Source: PeerJ. 2025 Oct 3;13:e20156. doi: 10.7717/peerj.20156 (PMC12499559; doi:10.7717/peerj.20156)
Supplement: Supplemental Information 2 [file peerj-13-20156-s002.zip › raw data/6D.txt]

	BAF53A-kd	BAF53A-kd	BAF53A-kd	BAF53A-kd + GCLM	BAF53A-kd + GCLM	BAF53A-kd + GCLM	BACH1-kd	BACH1-kd	BACH1-kd	BACH1-kd + GCLM	BACH1-kd + GCLM	BACH1-kd + GCLM
K450	31	32	32	58	42	66	29	27	30	57	75	56
K150	38	46	44	69	70	81	38	36	38	92	80	84
