# Supplementary material for: The BAF53A-BACH1-GCLM axis regulates glutathione metabolism and enhances ferroptosis resistance in esophageal squamous cell carcinoma
Source: PeerJ. 2025 Oct 3;13:e20156. doi: 10.7717/peerj.20156 (PMC12499559; doi:10.7717/peerj.20156)
Supplement: Supplemental Information 2 [file peerj-13-20156-s002.zip › raw data/6E.txt]

	BAF53A-kd	BAF53A-kd	BAF53A-kd	BAF53A-kd + GCLM	BAF53A-kd + GCLM	BAF53A-kd + GCLM	BACH1-kd	BACH1-kd	BACH1-kd	BACH1-kd + GCLM	BACH1-kd + GCLM	BACH1-kd + GCLM
K450	0.993	1.161	1.042	3.37	3.226	3.33	1.175	1.143	1.033	3.955	4.526	3.721
K150	0.922	0.948	0.95	3.088	3.039	2.619	0.893	0.916	1.241	2.676	2.731	3.701
