# Supplementary material for: The BAF53A-BACH1-GCLM axis regulates glutathione metabolism and enhances ferroptosis resistance in esophageal squamous cell carcinoma
Source: PeerJ. 2025 Oct 3;13:e20156. doi: 10.7717/peerj.20156 (PMC12499559; doi:10.7717/peerj.20156)
Supplement: Supplemental Information 2 [file peerj-13-20156-s002.zip › raw data/6G.txt]

	BAF53A-kd	BAF53A-kd	BAF53A-kd	BAF53A-kd + GCLM	BAF53A-kd + GCLM	BAF53A-kd + GCLM	BACH1-kd	BACH1-kd	BACH1-kd	BACH1-kd + GCLM	BACH1-kd + GCLM	BACH1-kd + GCLM
K450	34.798	37.425	34.905	13.452	14.711	16.069	36.148	36.444	36.148	10.138	9.108	13.673
K150	28.553	27.996	37.181	12.241	11.137	15.272	27.558	31.826	36.835	10.327	9.315	9.198
