# Supplementary material for: The BAF53A-BACH1-GCLM axis regulates glutathione metabolism and enhances ferroptosis resistance in esophageal squamous cell carcinoma
Source: PeerJ. 2025 Oct 3;13:e20156. doi: 10.7717/peerj.20156 (PMC12499559; doi:10.7717/peerj.20156)
Supplement: Supplemental Information 4 [file peerj-13-20156-s004.zip]

Archive with 73 entries (65 files):
- 6I2.pdf
- 1F/
- 1F/1.jpg
- 1F/2.jpg
- 1F/3.jpg
- 1F/4.jpg
- 1F/5.jpg
- 1F/6.jpg
- 2E/
- 2E/1.jpg
- 2E/10.jpg
- 2E/11.jpg
- 2E/12.jpg
- 2E/2.jpg
- 2E/3.jpg
- 2E/4.jpg
- 2E/5.jpg
- 2E/6.jpg
- 2E/7.jpg
- 2E/8.jpg
- 2E/9.jpg
- 2G/
- 2G/1.jpg
- 2G/2.jpg
- 2G/3.jpg
- 2G/4.jpg
- 4J/
- 4J/1.jpg
- 4J/2.jpg
- 4J/3.jpg
- 4J/4.jpg
- 4J/5.jpg
- 4J/6.jpg
- 4J/7.jpg
- 4J/8.jpg
- 5B/
- 5B/1.jpg
- 5B/2.jpg
- 5B/3.jpg
- 5B/4.jpg
- 5B/5.jpg
- 5B/6.jpg
- 5C/
- 5C/1.jpg
- 5C/2.jpg
- 5C/3.jpg
- 5C/4.jpg
- 5C/5.jpg
- 5C/6.jpg
- 6D/
- 6D/1.jpg
- 6D/2.jpg
- 6D/3.jpg
- 6D/4.jpg
- 6D/5.jpg
- 6D/6.jpg
- 6D/7.jpg
- 6D/8.jpg
- 6G/
- 6G/1.jpg
- 6G/2.jpg
- 6G/3.jpg
- 6G/4.jpg
- 6G/5.jpg
- 6G/6.jpg
- 6G/7.jpg
- 6G/8.jpg
- 1B.pdf
- 2B.png
- 4C-1.pdf
- 4C-2.pdf
- 4D.svg
- 6I1.pdf
